# Supplementary material for: Genetic Causes of Phenotypic Adaptation to the Second Fermentation of Sparkling Wines in Saccharomyces cerevisiae
Source: G3 (Bethesda). 2016 Nov 28;7(2):399–412. doi: 10.1534/g3.116.037283 (PMC5295589; doi:10.1534/g3.116.037283)
Supplement: Supplementary file 15 [file 399TableS2.xlsx]

## Sheet: Feuil1
GENE	domain	Position (AA)	SB Allele				GN Allele
			SAP	PROVEAN prediction	SIFT prediction	Frequency	SAP	SIFT prediction	SIFT prediction	Frequency
MSB2		529	S529F	Affect protein function	NA	0.01	529S			0.75
PDR1	pfam 04082	438	H438Y	Neutral	Neutral	0.01	438H			0.86
PDR1	pfam 04082	571	F571L	Affect protein function	Neutral	0.01	571F			0.86
PDR1		955	955L			0.84	L955S	Neutral	Neutral	0.03
PMA1		54	H54Q	Neutral	Neutral	0.01	54H			0.75
PMA1		74	74P			0.35	P74L	Neutral	Neutral	0.39
PMA1	pfam 00122	176	L176M	Neutral	Neutral	0.01	176L			0.77
PMA1	pfam 00122	200	D200E	Affect protein function	Affect protein function	0.01	200D			0.76
PMA1	pfam 00122	283	Q283R	Neutral	Neutral	0.03	283Q			0.74
PMA1	pfam 00122	290	L290V	Neutral	Neutral	0.01	290L			0.77
PMA1	pfam 00702	431-432	KQ431IE	Affect protein function / Neutral	Neutral	0.06	431KQ			0.71
PMA1		718	D718N	Neutral	Neutral	0.34	718D			0.42
PMA1	membrane domain M8	875	E875Q	Neutral	Affect protein function	0.02	875E			0.71
VMA13	pfam 03224	120	120D	Neutral	Neutral	0.87	D120G			0.01
